# Supplementary material for: Assessing the Healthfulness of University Food Environments: A Systematic Review of Methods and Tools
Source: Nutrients. 2024 May 9;16(10):1426. doi: 10.3390/nu16101426 (PMC11123862; doi:10.3390/nu16101426)
Supplement: Supplementary file 1 [file nutrients-16-01426-s001.zip]

Archive with 1 entries (1 files):
- nutrients-2991081-supplementary.pdf
